# Supplementary material for: Thrombomodulin Serum Levels—A Predictable Biomarker for the Acute Onset of Ischemic Stroke
Source: Curr Issues Mol Biol. 2024 Jan 12;46(1):677–88. doi: 10.3390/cimb46010044 (PMC10813863; doi:10.3390/cimb46010044)
Supplement: Supplementary file 1 [file cimb-46-00044-s001.zip]

Archive with 1 entries (1 files):
- cimb-2824106-supplementary.pdf
